# Supplementary material for: Investigating Fibroblast-Induced Collagen Gel Contraction Using a Dynamic Microscale Platform
Source: Front Bioeng Biotechnol. 2019 Aug 14;7:196. doi: 10.3389/fbioe.2019.00196 (PMC6702460; doi:10.3389/fbioe.2019.00196)
Supplement: Supplementary file 2 [file Data_Sheet_2.zip]

Archive with 5 entries (5 files):
- microscope project.SLDPRT
- Base_insert.SLDPRT
- Free-swinging_arm.SLDPRT
- Free-swinging_arm.STL
- Base_insert.STL
